# Supplementary material for: Antimicrobial and Antibiofilm Photodynamic Action of Photosensitizing Nanoassemblies Based on Sulfobutylether-β-Cyclodextrin
Source: Molecules. 2023 Mar 8;28(6):2493. doi: 10.3390/molecules28062493 (PMC10051317; doi:10.3390/molecules28062493)
Supplement: Supplementary file 1 [file molecules-28-02493-s001.zip]

Archive with 1 entries (1 files):
- molecules-2204677-supplementary.pdf
